# Supplementary material for: Lung endothelial cell antigen cross-presentation to CD8+T cells drives malaria-associated lung injury
Source: Nat Commun. 2019 Sep 18;10:4241. doi: 10.1038/s41467-019-12017-8 (PMC6751193; doi:10.1038/s41467-019-12017-8)
Supplement: Supplementary file 7 — Source data [file 41467_2019_12017_MOESM7_ESM.xlsx]

## Sheet: Figure 1A
Figure 1A: Peripheral parasitemia level
		Parasitemia (%)
	Day post infection	PbAluc
		m01	m02	m03	m04	m05	m06	m07	m08	m09
	4	0.25	0.25	0.55	0	0	0.1	0.02	0.06	0
	5	0.895	0.96	1.515	0	0.052	1.098	0	0.22	0.21
	6	6.405	4.158	6.294	0.34	1.024	0.546	0	0	0
	7		4.96	7.49	3.47	3.61	2.23	1.41	2.399	5.31
	8		5.28	5.86	6.07	5.069	4.8	3.71	5.88	2.27
	9		5.17	5.6	4.54		5.2	3.6	6.19	4.33
	10		10.95	16.36	4.94		11.11	3.5		8.64
	11		26.01	28.09	15.84		12.03	7.15		18.91
	12		33.78	42.43	24.48					15.36
	14		38.019	35.149	33.549
	15		49.52	36.27	29.78
	18		44.63	45.3	34.03
	20		50.88	40.05	39.67
	22		42.84	36.89	31.12

## Sheet: Figure 1B
Figure 1B: Survival curve of PbA-infected mice
	Day of infection	PbAluc (n=9)
	4
	5
	6
	7	death
	8	death
	9	death
	9
	10
	10
	11	death
	11	death
	13	death
	15
	18
	20
	24	death
	24	death
	24	death

## Sheet: Figure 1G
Figure 1G: MRI edema quantification
	Days post infection
	4	5	6	7
	132.9	108.6	189.9	287.2
	108.1	181.6	207.9	300.9
	55	174.8	271.7	281.9
	103.7	69.1	117.8	306.2
	100.3	121.7	168.5	184.5
				195.7
				189.9

## Sheet: Figure 2A
Figure 2A: Pie chart showing the relative percentage of the mean counts of each immune-cell population found in the lungs
	Naïve	Mean count		PbAluc	Mean count
	MHCII- AM	12321.6		MHCII- AM	29297.4
	MDM	13332.1		MDM	194144
	Interst Macro	2867.95		Interst Macro	4078.55
	Macrophages	18149.9		Macrophages	4891.2
	Mono derived DC	9016.07		Mono derived DC	27285.8
	pDC	4201.7		pDC	555.855
	cDC	5889.4		cDC	1214.17
	Neutrophils	290993		Neutrophils	140054
	Monocytes	60561		Monocytes	131079
	NK	152189		NK	175505
	CD8	83694		CD8	184225
	CD4	127635		CD4	175260

## Sheet: Figure 8B
Figure 8B: Blue spots per well
						+1 log value transformed
	-	PbAluc (only)	IFN (only)	PbAluc+IFN		-	PbAluc (only)	IFN (only)	PbAluc+IFN
	0	0	0	140		0	0	0	2.14922
	1	7	1	80		0.30103	0.90309	0.30103	1.90849
				366					2.56467
				388					2.58995

## Sheet: Supplementary figure 3B
Supplementary figure 3B: Peripheral parasitemia level
	Days post infection	Parasitemia (%)
		CTR									aCD8b
	4	0.16	0.18	1.44	0.44	0.99	0.33	0.21	0.95		1.02	0.51	0.32	0.45	0.6	0.32	0.49	0.32
	5	2.18	2.14	4.85	3.53	7.06	3.49	2.098	4.07		4.51	4.367	2.982	3.911	3.52	3	5.063	3.78
	6	6.35	6.271		8.8	12.93	7.91	5.85	9.138		12.24	11.58	9.16	10.58	8.976	8.344	11.535	6.75
	7	7.592	8.87				9.453	6.974			12.019	11.513	13.128	15.302	10.92	13.69	16.677	9.908
	8		12.8					7.84			11.49	10.66	14.17	16.99	11.18	16.37	17.52	9.81
	9										17.31	18.16	21.68	27.98	16.87	26.08	24.82	8.75
	10										14.95	14.87	27.62	30.5	14.49	30.53	21.13	7.1
	11										6.73	13.18	14.73	34.25	13.76	35.78	19.93	17.54
	15										37.47	34.83	28.49		35.94		41.3	41.72
	17										36.83	34.45			30.63		41.06	38.16
	20										28.1	24.09					37.04	32.54
	22																30.74	26.02

## Sheet: Supplementary figure 3C
Supplementary figure 3C: Survival curve of PbA-infected mice
	Days post infection
		CTR (n=8)	aCD8B (n=8)
	6	death
	7	death
	7	death
	7	death
	7	death
	8	death
	9	death
	9	death
	15		death
	15		death
	17		death
	20		death
	20		death
	22		death
	23		death
	23		death

## Sheet: Supplementary table 1
Supplementary table 1:Cell number of immune cells subtypes present in the lungs
	Mouse	Absolute total cell count	CD8+	CD4+	NK+	NEUTRO	MONO	mDCs	cDC	pDC	MACRO	INTERST MACRO	MDM	ALVEOLAR MACRO
	Cage 031A_001_PbAluc	2700000	86940	54810	85860	57780	62370	8910	92.07	297	1296	2133	66420	405
	Cage 031A_002_PbAluc	10260000	443232	243162	299592	417582	410400	29754	542.754	1641.6	23598	8002.8	485298	1128.6
	Cage 031A_005_PbAluc	9630000	299493	208008	336087	369792	240750	42372	396.756	894.627	2600.1	7992.9	403497	1637.1
	Cage 035A_001_PbAluc	6570000	134028	261486	80154	102492	85410	33507	54.1368	541.368	3679.2	3482.1	250974	556.479
	Cage 035A_004_PbAluc	5310000	157176	150273	109917	79650	65313	16992	106.2	243.729	1008.9	1593	135405	156.114
	Cage 035A_005_PbAluc	5040000	142632	93744	99288	124488	137088	13608	124.488	177.912	1764	957.6	127008	142.128
	Cage 035B_002_PbAluc	4230000	112941	71910	83754	45684	27918	4653	114.633	94.752	592.2	761.4	40185	214.038
	Cage16/081_002_PbAluc	3240000	96228	148392	155844	57348	42768	18468	1490.4		2559.6	2235.6	113724	57024
	Cage16/081_003_PbAluc	4920000	132840	198768	251904	120540	114636	77244	6396		5904	12300	82164	146616
	Cage16/081_004_PbAluc	6800000	250240	289680	249560	104720	177480	28560	1972		6324	3536	211480	72080
	Cage16/081_005_PbAluc	4920000	170724	207624	178596	60516	77736	26076	2066.4		4477.2	1869.6	219432	42312
	NAÏVE_001	4140000	58374	85284	100188	82386	48438	5796	1573.2	2525.4	27738	4140	54648	3146.4
	NAÏVE_002	4500000	72450	80550	89100	77850	22500	1665	3015	1260	16200	1215	14850	4185
	NAÏVE_003	8460000	169200	241110	274104	638730	68526	27072	4314.6	6598.8	32994	5499	5668.2	20304
	NAÏVE_004	9900000	109890	198990	369270	761310	112860	40590	1485	8316	45540	11880	22770	17820
	NAÏVE_005	7290000	139968	203391	215055	350649	91125	3061.8	5248.8	5248.8	18225	1166.4	12393	27702
	NAÏVE_006	4860000	46656	74844	78246	182736	53946	434.484	8748	3402	6804	348.948	1992.6	8748
	NAÏVE_007	7830000	85347	151119	117450	220806	75168	1566	14877	5167.8	7830	700.002	4228.2	13311
	NAÏVE_008	2610000	21402	36018	36801	89262	20880	245.601	4959	1618.2	3132	313.2	913.5	4698
	NAÏVE_009	5490000	49959	77409	89487	215208	51606	713.7	8784	3678.3	4886.1	549	2525.4	10980

## Sheet: Supplementary table 4
Supplementary table 4: Cell Number and percentage of immune cells subtypes present in the lungs of PbAluc-infected mice (CTR) given isotype control and PbAluc-infected mice depleted of CD8+ T cells (αCD8β) at 6dpi
	Mouse	Group	Absolute total cell count	CD8+	CD4+	NK+	NEUTRO	MONO	mDCs	cDC	MACRO	INTERST MACRO	MDM	ALVEOLAR MACRO
	116_005	aCD8B	7110000	47637	273024	243873	42660	116604	39105	995.4	1777.5	9243	317817	2133
	117_001	aCD8B	4770000	22419	116865	163134	51039	88245	21942	906.3	1049.4	4770	166473	906.3
	117_002	aCD8B	4950000	28215	120285	187110	26730	71280	23760	742.5	693	3514.5	172260	693
	117_003	aCD8B	9090000	88173	288153	395415	57267	140895	50904	2090.7	1545.3	8453.7	337239	2908.8
	117_004	aCD8B	7740000	58824	198918	261612	95976	157896	26316	1006.2	2167.2	6733.8	277092	3715.2
	117_005	aCD8B	6480000	90072	197640	239112	45360	78408	26568	907.2	972	4406.4	204120	2203.2
	33A_001	aCD8B	7020000	58968	212706	315900	402246	362934	7020	1053	3088.8	2316.6	252018	2246.4
	33B_001	aCD8B	3105000	31671	85387.5	138172	163323	157113	4036.5	341.55	1242	838.35	104018	1086.75
	33B_002	aCD8B	5850000	25740	166725	219375	270270	250965	7605	936	1872	1755	330525	1872
	33B_003	aCD8B	5580000	17856	184698	295740	304110	298530	6138	837	1450.8	1674	216504	3403.8
	33B_004	aCD8B	5850000	26910	137475	186615	273780	176085	5850	643.5	1404	1111.5	122850	2223
	33B_005	aCD8B	6300000	22050	244440	292950	309960	266490	8190	882	1890	2835	286650	5985
	116_002	CTR	4320000	258768	119664	99360	14688	11664	7776	2073.6	71.28	2030.4	39744	734.4
	116_003	CTR	9630000	354384	334161	219564	100152	91485	33705	1733.4	453.573	8185.5	281196	906.183
	118_002	CTR	6210000	198720	146556	135378	80730	59616	15525	1428.3	576.909	2794.5	160218	931.5
	118_004	CTR	9180000	423198	192780	266220	138618	86292	22032	3304.8	918	4681.8	204714	2019.6
	119_001	CTR	3420000	185022	126198	75924	7182	5130	5130	615.6	56.43	889.2	30438	96.444
	119_002	CTR	4320000	237600	93312	82512	3110.4	8640	9072	1123.2	45.792	2419.2	29808	820.8
	34A_002	CTR	5490000	222345	125172	192150	316224	143838	7686	1756.8	933.3	1921.5	91134	3513.6
	34A_004	CTR	6570000	263457	189216	241119	243090	57159	8541	1576.8	486.837	1379.7	44676	3810.6
	34B_002	CTR	8910000	325215	165726	282447	718146	187110	8197.2	3385.8	1158.3	2405.7	134541	5702.4
